# Supplementary material for: Ecological zonation and phylogeographic structure of Glossina pallidipes (Diptera: Glossinidae) in eastern and southern Africa
Source: Int J Parasitol Parasites Wildl. 2025 Nov 22;28:101165. doi: 10.1016/j.ijppaw.2025.101165 (PMC12702227; doi:10.1016/j.ijppaw.2025.101165)
Supplement: Multimedia component 4 [file mmc4.txt]

>HQ962639.1 Glossina pallidipes voucher GlpaC02 cytochrome oxidase subunit 1 gene
AACATTATATTTTATTTTTGGTACATGATCTGGAATAATTGGAACCTCATTAAGAATCTTAGTGCGTGCT
GAACTAGGACACCCAGGAGCCTTAATTGGAGATGATCAAATTTATAACGTTATTGTTACAGCACATGCAT
TTATTATAATTTTTTTCATAGTAATACCTATTATAATTGGAGGATTTGGAAATTGATTAGTCCCTTTAAT
ATTAGGAGCTCCCGATATAGCATTCCCCCGAATAAATAATATAAGATTTTGACTTCTTCCTCCTGCTTTG
TCCCTTCTTCTAATAAGAAGTATAGTGGAAAATGGAGCCGGGACAGGATGAACTGTATACCCTCCACTTT
CCTCTATTATTGCTCATGGAGGAGCTTCAGTTGATTTAGCTATTTTTTCACTTCATTTAGCAGGTATTTC
ATCAATTTTAGGTGCAGTAAATTTTATTACCACTGTTATTAATATACGAGCAACAGGAATTTCTTTTGAT
CGAATACCCTTATTTGTTTGATCAGTAGTTATTACAGCTTTACTATTACTTTTATCTTTACCTGTATTAG
CAGGGGCTATTACCATATTATTAACGGATCGTAATTTAAACACATCATTTTTTGATCCCGCTGGAGGAGG
GGATCCAATTCTTTATCAACATTTATTT
>MN653968.1 Glossina pallidipes haplotype 10 cytochrome oxidase subunit 1 gene
CCGAATAAATAATATAAGATTTTGACTTCTTCCTCCTGCTTTGTCCCTTCTTCTAATAAGAAGTATAGTG
GAAAATGGAGCCGGGACAGGATGAACTGTATACCCTCCACTTTCCTCTATTATTGCTCATGGAGGAGCTT
CAGTTGATTTAGCTATTTTTTCACTTCATTTAGCAGGTATTTCATCAATTTTAGGTGCAGTAAATTTTAT
TACCACTGTTATTAATATACGAGCAACAGGAATTTCTTTTGATCGAATACCCTTATTTGTTTGATCAGTA
GTTATTACAGCTTTACTATTACTTTTATCTTTACCTGTATTAGCAGGAGCTATTACCATATTATTAACGG
ATCGTAATTTAAACACATCATTTTTTGATCCTGCTGGAGGAGGAGATCCAATTCTTTATCAACATTTATT
TTGATTTTTTGGACACCCT
>MN653967.1 Glossina pallidipes haplotype 9 cytochrome oxidase subunit 1 gene
CCGAATAAATAATATAAGATTTTGACTTCTTCCTCCTGCTTTGTCCCTTCTTCTAATAAGAAGTATAGTG
GAAAATGGAGCCGGGACAGGATGAACTGTATACCCCCCACTTTCCTCTATTATTGCTCATGGAGGAGCTT
CAGTTGATTTAGCTATTTTTTCACTTCATTTAGCAGGTATTTCATCAATTTTAGGTGCAGTAAATTTTAT
TACCACTGTTATTAATATACGAGCAACAGGAATTTCTTTTGATCGAATACCCTTATTTGTTTGATCAGTA
GTTATTACAGCTTTACTATTACTTTTATCTTTACCTGTATTAGCAGGGGCTATTACCATATTATTAACGG
ATCGTAATTTAAACACATCATTTTTTGATCCCGCTGGAGGAGGGGATCCAATTCTTTATCAACATTTATT
TTGATTTTTTGGACACCCT
>MN653966.1 Glossina pallidipes haplotype 8 cytochrome oxidase subunit 1 gene
CCGAATAAATAATATAAGATTTTGACTTCTTCCTCCTGCTTTGTCCCTTCTTCTAATAAGAAGTATAGTG
GAAAATGGAGCCGGGACAGGATGAACTGTATACCCTCCACTTTCCTCTATTATTGCCCATGGAGGAGCTT
CAGTTGATTTAGCTATTTTTTCACTTCATTTAGCAGGTATTTCATCAATTTTAGGTGCAGTAAATTTTAT
TACCACTGTTATTAATATACGAGCAACAGGAATTTCTTTTGATCGAATACCCTTATTTGTTTGATCAGTA
GTTATTACAGCTTTACTATTACTTTTATCTTTACCTGTATTAGCGGGGGCTATTACCATATTATTAACGG
ATCGAAATTTAAACACATCATTTTTTGATCCCGCTGGAGGAGGAGATCCAATTCTTTATCAACATTTATT
TTGATTTTTTGGACACCCT
>MN653965.1 Glossina pallidipes haplotype 7 cytochrome oxidase subunit 1 gene
CCGAATAAATAATATAAGATTTTGACTTCTTCCTCCTGCTTTGTCCCTTCTTCTAATAAGAAGTATAGTG
GAAAATGGAGCCGGGACAGGATGAACTGTATACCCTCCACTTTCCTCTATTATTGCCCATGGAGGAGCTT
CAGTTGATTTAGCTATTTTTTCACTTCATTTAGCAGGTATTTCATCAATTTTAGGTGCAGTAAATTTTAT
TACCACTGTTATTAATATACGAGCAACAGGAATTTCTTTTGATCGAATACCCTTATTTGTTTGATCAGTA
GTTATTACAGCTTTACTATTACTTTTATCTTTACCTGTATTAGCGGGGGCTATTACCATATTATTAACGG
ATCGTAATTTAAACACATCATTTTTTGATCCCGCTGGAGGAGGGGATCCAATTCTTTATCAACATTTATT
TTGATTTTTTGGACACCCT
>MN653964.1 Glossina pallidipes haplotype 6 cytochrome oxidase subunit 1 gene
CCGAATAAATAATATAAGATTTTGACTTCTTCCTCCTGCTTTGTCCCTTCTTCTAATAAGAAGTATAGTG
GAAAATGGAGCCGGGACAGGATGAACTGTATACCCTCCACTTTCCTCTATTATTGCTCATGGAGGAGCTT
CAGTTGATTTAGCTATTTTTTCACTTCATTTAGCGGGTATTTCATCAATTTTAGGTGCAGTAAATTTTAT
TACCACTGTTATTAATATACGAGCAACAGGAATTTCTTTTGATCGAATACCCTTATTTGTTTGATCAGTA
GTTATTACAGCTTTACTATTACTTTTATCTTTACCTGTATTAGCGGGGGCTATTACCATATTATTAACGG
ATCGTAATTTAAATACATCATTTTTTGATCCCGCTGGAGGAGGGGATCCAATTCTTTATCAACATTTATT
TTGATTTTTTGGACACCCT
>MN653963.1 Glossina pallidipes haplotype 5 cytochrome oxidase subunit 1 gene
CCGAATAAATAATATAAGATTTTGACTTCTTCCTCCTGCTTTGTCCCTTCTTCTAATAAGAAGTATAGTG
GAAAATGGAGCCGGGACAGGATGAACTGTATACCCCCCACTTTCCTCTATTATTGCTCATGGAGGAGCTT
CAGTTGATTTAGCTATTTTTTCACTTCATTTAGCAGGTATTTCATCAATTTTAGGTGCAGTAAATTTTAT
TACCACTGTTATTAATATACGAGCAACAGGAATTTCTTTTGATCGAATACCCTTATTTGTTTGATCAGTA
GTTATTACAGCTTTGCTATTACTTTTATCTTTACCTGTATTAGCGGGGGCTATTACTATATTATTAACGG
ATCGTAATTTAAACACATCATTTTTTGATCCCGCTGGAGGAGGGGATCCAATTCTTTATCAACATTTATT
TTGATTTTTTGGACACCCT
>MN653962.1 Glossina pallidipes haplotype 4 cytochrome oxidase subunit 1 gene
CCGAATAAATAATATAAGATTTTGACTTCTTCCTCCTGCTTTGTCCCTTCTTCTAATAAGAAGTATAGTG
GAAAATGGAGCCGGGACAGGATGAACTGTATACCCTCCACTTTCCTCTATTATTGCTCATGGAGGAGCTT
CAGTTGATTTAGCTATTTTTTCACTTCATTTAGCAGGTATTTCATCAATTTTAGGTGCAGTAAATTTTAT
TACCACTGTTATTAATATACGAGCAACAGGAATTTCTTTTGATCGAATACCCTTATTTGTTTGATCAGTA
GTTATTACAGCTTTACTATTACTTTTATCTTTACCTGTATTAGCGGGGGCTATTACTATATTATTAACGG
ATCGTAATTTAAACACATCATTTTTTGATCCCGCTGGAGGAGGGGATCCAATTCTTTATCAACATTTATT
TTGATTTTTTGGACACCCT
>MN653961.1 Glossina pallidipes haplotype 3 cytochrome oxidase subunit 1 gene
CCGAATAAATAATATAAGATTTTGACTTCTTCCTCCTGCTTTGTCCCTTCTTCTAATAAGAAGTATAGTG
GAAAATGGAGCCGGGACAGGATGAACTGTATACCCTCCACTTTCCTCTATTATTGCTCATGGAGGAGCTT
CAGTTGATTTAGCTATTTTTTCACTTCATTTAGCAGGTATTTCATCAATTTTAGGTGCAGTAAATTTTAT
TACCACTGTTATTAATATACGAGCAACAGGAATTTCTTTTGATCGAATACCCTTATTTGTTTGATCAGTA
GTTATTACAGCTTTACTATTACTTTTATCTTTACCTGTATTAGCGGGGGCTATTACCATATTATTAACAG
ATCGTAATTTAAACACATCATTTTTTGATCCCGCTGGAGGAGGGGATCCAATTCTTTATCAACATTTATT
TTGATTTTTTGGACACCCT
>MN653960.1 Glossina pallidipes haplotype 2 cytochrome oxidase subunit 1 gene
CCGAATAAATAATATAAGATTTTGACTTCTTCCTCCTGCTTTGTCCCTTCTTCTAATAAGAAGTATAGTG
GAAAATGGAGCCGGGACAGGATGAACTGTATACCCTCCACTTTCCTCTATTATTGCTCATGGAGGAGCTT
CAGTTGATTTAGCTATTTTTTCACTTCATTTAGCAGGTATTTCATCAATTTTAGGTGCAGTAAATTTTAT
TACCACTGTTATTAATATACGAGCAACAGGAATTTCTTTTGATCGAATGCCCTTATTTGTTTGATCAGTA
GTTATTACAGCTTTACTATTACTTTTATCTTTACCTGTATTAGCAGGGGCTATTACCATATTATTAACGG
ATCGTAATTTAAACACATCATTTTTTGATCCCGCTGGAGGAGGGGATCCAATTCTTTATCAACATTTATT
TTGATTTTTTGGACACCCT
>MN653959.1 Glossina pallidipes haplotype 1 cytochrome oxidase subunit 1 gene
CCGAATAAATAATATAAGATTTTGACTTCTTCCTCCTGCTTTGTCCCTTCTTCTAATAAGAAGTATAGTG
GAAAATGGAGCCGGGACAGGATGAACTGTATACCCTCCACTTTCCTCTATTATTGCTCATGGAGGAGCTT
CAGTTGATTTAGCTATTTTTTCACTTCATTTAGCAGGTATTTCATCAATTTTAGGTGCAGTAAATTTTAT
TACCACTGTTATTAATATACGAGCAACAGGAATTTCTTTTGATCGAATACCCTTATTTGTTTGATCAGTA
GTTATTACAGCTTTACTATTACTTTTATCTTTACCTGTATTAGCGGGGGCTATTACCATATTATTAACGG
ATCGTAATTTAAACACATCATTTTTTGATCCCGCTGGAGGAGGGGATCCAATTCTTTATCAACATTTATT
TTGATTTTTTGGACACCCT
>HQ702375.1 Glossina pallidipes haplotype 22 cytochrome oxidase subunit 1 gene
CCGAATAAATAATATAAGATTTTGACTTCTTCCTCCTGCTTTGTCCCTTCTTCTAATAAGAAGTATAGTG
GAAAATGGAGCCGGGACAGGATGAACTGTATACCCTCCACTTTCCTCTATTATTGCTCATGGAGGAGCTT
CAGTTGATTTAGCTATTTTTTCACTTCATTTAGCGGGTATTTCATCAATTTTAGGTGCAGTAAATTTTAT
TACCACTGTTATTAATATACGAGCAACAGGAATTTCTTTTGATCGAATGCCCTTATTTGTTTGATCAGTA
GTTATTACAGCTTTACTATTACTTTTATCTTTACCTGTATTAGCAGGGGCTATTACCATATTATTAACGG
ATCGTAATTTAAACACATCATTTTTTGATCCCGCTGGAGGAGGGGATCCAATTCTTTATCAACATTTATT
TTGATTTTTTGGACACCCT
>HQ702374.1 Glossina pallidipes haplotype 21 cytochrome oxidase subunit 1 gene
CCGAATAAATAATATAAGATTTTGACTTCTTCCTCCTGCTTTGTCCCTTCTTCTAATAAGAAGTATAGTG
GAAAATGGAGCCGGGACAGGATGAACTGTATACCCTCCACTTTCCTCTATTATTGCTCATGGAGGAGCTT
CAGTTGATTTAGCTATTTTTTCACTTCATTTAGCAGGTATTTCATCAATTTTAGGTGCAGTAAATTTTAT
TACCACTGTTATTAATATACGAGCAACAGGAATTTCTTTTGATCGAATGCCCTTATTTGTTTGATCAGTA
GTTATTACAGCTTTACTATTACTTTTATCTTTACCTGTATTAGCAGGGGCTATTACCATATTATTAACGG
ATCGTAATTTAAACACATCATTTTTTGATCCCGCTGGAGGAGGGGATCCAATTCTTTATCAACATTTATT
TTGATTTTTTGGACACCCT
>HQ702373.1 Glossina pallidipes haplotype 20 cytochrome oxidase subunit 1 gene
CCGAATAAATAATATAAGATTTTGACTTCTTCCTCCTGCTTTGTCCCTTCTTCTAATAAGAAGTATAGTG
GAAAATGGAGCCGGGACAGGATGAACTGTATACCCTCCACTTTCCTCTATTATTGCTCATGGAGGAGCTT
CAGTTGATTTAGCTATTTTTTCACTTCATTTAGCAGGTATTTCATCAATTTTAGGTGCAGTAAATTTTAT
TACCACTGTTATTAATATACGAGCAACAGGAATTTCTTTTGATCGAATACCCTTATTTGTTTGATCAGTA
GTTATTACAGCTTTACTATTACTTTTATCTTTACCTGTATTAGCAGGGGCTATTACCATATTATTAACGG
ATCGTAATTTAAACACATCATTTTTTGATCCCGCTGGAGGAGGGGATCCAATTCTTTATCAACATTTATT
TTGATTTTTTGGACACCCT
>HQ702372.1 Glossina pallidipes haplotype 19 cytochrome oxidase subunit 1 gene
CCGAATAAATAATATAAGATTTTGACTTCTTCCTCCTGCTTTGTCCCTTCTTCTAATAAGAAGTATAGTG
GAAAATGGAGCCGGGACAGGATGAACTGTATACCCTCCACTTTCCTCTATTATTGCTCATGGAGGAGCTT
CAGTTGATTTAGCTATTTTTTCACTTCATTTAGCAGGTATTTCATCAATTTTAGGTGCAGTAAATTTTAT
TACCACTGTTATTAATATGCGAGCAACAGGAATTTCTTTTGATCGAATACCCTTATTTGTTTGATCAGTA
GTTATTACAGCTTTACTATTACTTTTATCTTTACCTGTATTAGCAGGGGCTATTACCATATTATTAACGG
ATCGTAATTTAAACACATCATTTTTTGATCCCGCTGGAGGAGGGGATCCAATTCTTTATCAACATTTATT
TTGATTTTTTGGACACCCT
>HQ702371.1 Glossina pallidipes haplotype 18 cytochrome oxidase subunit 1 gene
CCGAATAAACAATATAAGATTTTGACTTCTTCCTCCTGCTTTGTCCCTTCTTCTAATAAGAAGTATAGTG
GAAAATGGAGCCGGGACAGGATGAACTGTATACCCTCCACTTTCCTCTATTATTGCTCATGGAGGAGCTT
CAGTTGATTTAGCTATTTTTTCACTTCATTTAGCAGGTATTTCATCAATTTTAGGTGCAGTAAATTTTAT
TACCACTGTTATTAATATACGAGCAACAGGAATTTCTTTTGATCGAATACCCTTATTTGTTTGATCAGTA
GTTATTACAGCTTTACTATTACTTTTATCTTTACCTGTATTAGCAGGGGCTATTACCATATTATTAACGG
ATCGTAATTTAAACACATCATTTTTTGATCCCGCTGGAGGAGGGGATCCAATTCTTTATCAACATTTATT
TTGATTTTTTGGACACCCT
>HQ702370.1 Glossina pallidipes haplotype 17 cytochrome oxidase subunit 1 gene
CCGAATAAATAATATAAGATTTTGACTTCTTCCTCCTGCTTTGTCCCTTCTTCTAATAAGAAGTATAGTG
GAAAATGGAGCCGGGACAGGATGAACTGTATACCCTCCACTTTCCTCTATTATTGCTCATGGAGGGGCTT
CAGTTGATTTAGCTATTTTTTCACTTCATTTAGCAGGTATTTCATCAATTTTAGGTGCAGTAAATTTTAT
TACCACTGTAATTAATATACGAGCAACAGGAATTTCTTTTGATCGAATACCCTTATTTGTTTGATCAGTA
GTTATTACAGCTTTACTATTACTTTTATCTTTACCTGTATTAGCAGGGGCTATTACCATATTATTAACGG
ATCGTAATTTAAACACATCATTTTTTGATCCCGCTGGAGGAGGGGATCCAATTCTTTATCAACATTTATT
TTGATTTTTTGGACACCCT
>HQ702369.1 Glossina pallidipes haplotype 16 cytochrome oxidase subunit 1 gene
CCGAATAAATAATATAAGATTTTGACTTCTTCCTCCTGCTTTGTCCCTTCTTCTAATAAGAAGTATAGTG
GAAAATGGAGCCGGGACAGGATGAACTGTATACCCTCCACTTTCCTCTATTATTGCTCATGGAGGAGCTT
CAGTTGATTTAGCTATTTTTTCACTTCATTTAGCAGGTATTTCATCAATTTTAGGTGCAGTAAATTTTAT
TACCACTGTTATTAATATACGAGCAACAGGAATTTCTTTTGATCGAATACCCTTATTTGTTTGATCAGTA
GTTATTACAGCTTTACTATTACTTTTATCTTTACCTGTATTAGCAGGGGCTATTACCATATTATTAACGG
ATCGTAATTTAAACACATCATTTTTTGATCCCGCTGGAGGAGGGGATCCAATTCTTTATCAACATTTATT
TTGATTTTTTGGGCACCCT
>HQ702368.1 Glossina pallidipes haplotype 15 cytochrome oxidase subunit 1 gene
CCGAATAAATAATATAAGATTTTGACTTCTTCCTCCTGCTTTGTCCCTTCTTCTAATAAGAAGTATAGTG
GAAAATGGAGCCGGGACAGGATGAACTGTATACCCTCCACTTTCCTCTATTATTGCTCATGGAGGAGCTT
CAGTTGATTTAGCTATTTTTTCACTTCATTTAGCAGGTATTTCATCAATTTTAGGTGCAGTAAATTTTAT
TACCACTGTTATTAATATACGAGCAACAGGAATTTCTTTTGATCGAATACCCTTATTTGTTTGATCAGTA
GTTATTACAGCTTTACTATTACTTTTATCTTTACCTGTATTAGCGGGGGCTATTACCATATTATTAACGG
ATCGTAATTTAAACACATCATTTTTTGATCCCGCTGGAGGAGGGGATCCAATTCTTTATCAACATTTATT
TTGATTTTTTGGACACCCT
>HQ702367.1 Glossina pallidipes haplotype 14 cytochrome oxidase subunit 1 gene
CCGAATAAATAATATAAGATTTTGACTTCTTCCTCCTGCTTTGTCCCTTCTTCTAATAAGAAGTATAGTG
GAAAATGGAGCCGGGACAGGATGAACTGTATACCCTCCACTTTCCTCTATTATTGCTCATGGAGGAGCTT
CAGTTGATTTAGCTATTTTTTCACTTCATTTAGCAGGTATTTCATCAATTTTAGGTGCAGTAAATTTTAT
TACCACTGTTATCAATATACGAGCAACAGGAATTTCTTTTGATCGAATACCCTTATTTGTTTGATCAGTA
GTTATTACAGCTTTACTATTACTTTTATCTTTACCTGTATTAGCGGGGGCTATTACCATATTATTAACGG
ATCGTAATTTAAACACATCATTTTTTGATCCCGCTGGAGGAGGGGATCCAATTCTTTATCAACATTTATT
TTGATTTTTTGGACACCCT
>HQ702366.1 Glossina pallidipes haplotype 13 cytochrome oxidase subunit 1 gene
CCGAATAAATAATATAAGATTTTGACTTCTTCCTCCTGCTTTGTCCCTTCTTCTAATAAGAAGTATAGTG
GAAAATGGAGCCGGGACAGGATGAACTGTATACCCTCCACTTTCCTCTATTATTGCTCATGGAGGAGCTT
CAGTTGATTTAGCTATTTTTTCACTTCATTTAGCAGGTATTTCATCAATTTTAGGTGCAGTAAATTTTAT
TACCACTGTTATTAATATACGAGCAACAGGAATTTCTTTTGATCGAATACCCTTATTTGTTTGATCAGTA
GTTATTACAGCTTTGCTATTACTTTTATCTTTACCTGTATTAGCGGGGGCTATTACCATATTATTAACGG
ATCGTAATTTAAACACATCATTTTTTGATCCCGCTGGAGGAGGGGATCCAATTCTTTATCAACATTTATT
TTGATTTTTTGGACACCCT
>HQ702365.1 Glossina pallidipes haplotype 12 cytochrome oxidase subunit 1 gene
CCGAATAAATAATATAAGATTTTGACTTCTTCCTCCTGCTTTGTCCCTTCTTCTAATAAGAAGTATAGTG
GAAAATGGAGCCGGGACAGGATGAACTGTATACCCTCCACTTTCCTCTATTATTGCTCATGGAGGAGCTT
CAGTTGATTTAGCTATTTTTTCACTTCATTTAGCAGGTATTTCATCAATTTTAGGTGCAGTAAATTTTAT
TACCACTGTTATTAATATACGAGCAACAGGAATTTCTTTTGATCGAATACCCTTATTTGTTTGATCAGTA
GTTATTACAGCTTTACTATTACTTTTATCCTTACCTGTATTAGCGGGGGCTATTACCATATTATTAACGG
ATCGTAATTTAAACACATCATTTTTTGATCCCGCTGGAGGAGGGGATCCAATTCTTTATCAACATTTATT
TTGATTTTTTGGACACCCT
>HQ702364.1 Glossina pallidipes haplotype 11 cytochrome oxidase subunit 1 gene
CCGAATAAATAATATAAGATTTTGACTTCTTCCTCCTGCTTTGTCCCTTCTTCTAATAAGAAGTATAGTG
GAAAATGGAGCCGGGACAGGATGAACTGTATACCCTCCACTTTCCTCTATTATTGCTCATGGAGGAGCTT
CAGTTGATTTAGCTATTTTTTCACTTCATTTAGCAGGTATTTCATCAATTTTAGGTGCAGTAAATTTTAT
TACCACTGTTATTAATATACGAGCAACAGGAATTTCTTTTGATCGAATACCCTTATTTGTTTGATCAGTA
GTTATTACAGCTTTACTATTACTTTTATCTTTACCTGTATTAGCGGGGGCTATTACTATATTATTAACGG
ATCGTAATTTAAACACATCATTTTTTGATCCCGCTGGAGGAGGGGATCCAATTCTTTATCAACATTTATT
TTGATTTTTTGGACACCCT
>HQ702363.1 Glossina pallidipes haplotype 10 cytochrome oxidase subunit 1 gene
CCGAATAAATAATATAAGATTTTGACTTCTTCCTCCTGCTTTGTCCCTTCTTCTAATAAGAAGTATAGTG
GAAAATGGAGCCGGGACAGGATGAACTGTATACCCTCCACTTTCCTCTATTATTGCTCATGGAGGAGCTT
CAGTTGATTTAGCTATTTTTTCACTTCATTTAGCAGGTATTTCATCAATTTTAGGTGCAGTAAATTTTAT
TACCACTGTTATTAATATACGAGCAACAGGAATTTCTTTTGATCGAATACCCTTATTTGTTTGATCAGTA
GTTATTACAGCTTTACTATTACTTTTATCTTTACCTGTATTAGCGGGGGCTATTACCATATTATTAACGG
ATCGTAATTTAAATACATCATTTTTTGATCCCGCTGGAGGAGGGGATCCAATTCTTTATCAACATTTATT
TTGATTTTTTGGACACCCT
>HQ702362.1 Glossina pallidipes haplotype 9 cytochrome oxidase subunit 1 gene
CCGAATAAATAATATAAGATTTTGACTTCTTCCTCCTGCTTTGTCCCTTCTTCTAATAAGAAGTATAGTG
GAAAATGGAGCCGGGACAGGATGAACTGTATACCCTCCACTTTCCTCTATTATTGCTCATAGAGGAGCTT
CAGTTGATTTAGCTATTTTTTCACTTCATTTAGCAGGTATTTCATCAATTTTAGGTGCAGTAAATTTTAT
TACCACTGTTATTAATATACGAGCAACAGGAATTTCTTTTGATCGAATACCCTTATTTGTTTGATCAGTA
GTTATTACAGCTTTACTATTACTTTTATCCTTACCTGTATTAGCGGGGGCTATTACCATATTATTAACGG
ATCGTAATTTAAACACATCATTTTTTGATCCCGCTGGAGGAGGGGATCCAATTCTTTATCAACATTTATT
TTGATTTTTTGGACACCCT
>HQ702361.1 Glossina pallidipes haplotype 8 cytochrome oxidase subunit 1 gene
CCGAATAAATAATATAAGATTTTGACTTCTTCCTCCTGCTTTGTCCCTTCTTCTAATAAGAAGTATAGTG
GAAAATGGAGCCGGGACAGGATGAACTGTATACCCTCCACTTTCCTCTATTATTGCTCATGGAGGAGCTT
CAGTTGATTTAGCTATTTTTTCACTTCATTTAGCAGGTATTTCATCAATTTTAGGGGCAGTAAATTTTAT
TACTACTGTTATTAATATACGAGCAACAGGAATTTCTTTTGATCGAATACCCTTATTTGTTTGATCAGTA
GTTATTACAGCTTTACTATTACTTTTATCTTTACCTGTATTAGCAGGGGCTATTACCATATTATTAACAG
ATCGTAATTTAAATACATCATTTTTTGATCCCGCTGGAGGAGGGGATCCAATTCTTTATCAACATTTATT
TTGATTTTTTGGGCACCCT
>HQ702360.1 Glossina pallidipes haplotype 7 cytochrome oxidase subunit 1 gene
CCGAATAAATAATATAAGATTTTGACTTCTTCCCCCTGCTTTATCCCTTCTTCTAATAAGAAGTATAGTG
GAAAATGGAGCCGGGACAGGATGAACTGTATACCCCCCACTTTCCTCTATTATTGCTCATGGAGGAGCTT
CAGTTGATTTAGCTATTTTTTCACTTCACTTAGCAGGTATTTCATCAATTTTAGGTGCAGTAAATTTTAT
TACCACTGTTATTAATATACGAGCAACAGGAATTTCTTTTGATCGAATACCCTTATTTGTTTGATCAGTA
GTTATTACAGCTTTACTATTACTTTTATCTTTACCTGTATTAGCTGGGGCTATTACTATATTATTAACAG
ATCGTAATTTAAATACATCATTTTTTGACCCCGCTGGAGGAGGAGATCCAATTCTTTATCAACATTTATT
TTGATTTTTTGGGCACCCT
>HQ702359.1 Glossina pallidipes haplotype 6 cytochrome oxidase subunit 1 gene
CCGAATAAATAATATAAGATTTTGACTTCTTCCCCCTGCTTTATCCCTTCTTCTAATAAGAAGTATAGTG
GAAAATGGAGCCGGGACAGGATGAACTGTATACCCTCCACTTTCCTCTATTATTGCTCATGGAGGAGCTT
CAGTTGATTTAGCTATTTTTTCGCTTCATTTAGCAGGTATTTCATCAATTTTAGGTGCAGTAAATTTTAT
TACTACTGTTATTAATATACGAGCAACAGGAATTTCTTTTGATCGAATACCTTTATTTGTCTGATCAGTA
GTTATTACAGCTTTACTATTACTTTTATCTTTACCTGTATTAGCTGGAGCTATTACTATATTATTAACAG
ATCGTAATTTAAATACATCATTTTTTGATCCCGCTGGAGGAGGAGACCCAATTCTTTATCAACATTTATT
TTGATTTTTTGGGCACCCT
>HQ702358.1 Glossina pallidipes haplotype 5 cytochrome oxidase subunit 1 gene
CCGAATAAATAACATAAGATTTTGACTTCTTCCCCCTGCTTTATCCCTTCTTCTAATAAGAAGTATAGTG
GAAAATGGAGCCGGGACAGGATGAACTGTATACCCTCCACTTTCCTCTATTATTGCTCATGGAGGAGCTT
CAGTTGATTTAGCTATTTTTTCGCTTCATTTAGCAGGTATTTCATCAATTTTAGGTGCAGTAAATTTTAT
TACTACTGTTATTAATATACGAGCAACAGGAATTTCTTTTGATCGAATACCTTTATTTGTCTGATCAGTA
GTTATTACAGCTTTACTATTACTTTTATCTTTACCTGTATTAGCTGGAGCTATTACTATATTATTAACAG
ATCGTAATTTAAATACATCATTTTTTGATCCCGCTGGAGGAGGAGACCCAATTCTTTATCAACATTTATT
TTGATTTTTTGGACACCCT
>HQ702357.1 Glossina pallidipes haplotype 4 cytochrome oxidase subunit 1 gene
CCGAATAAATAATATAAGATTTTGACTTCTTCCCCCTGCTTTATCCCTTCTTCTAATAAGAAGTATAGTG
GAAAATGGAGCCGGGACAGGATGAACTGTATACCCTCCACTTTCCTCTATTATTGCTCATGGAGGAGCTT
CAGTTGATTTAGCTATTTTTTCGCTTCATTTAGCAGGTATTTCATCAATTTTAGGTGCAGTAAATTTTAT
TACTACTGTTATTAATATACGAGCAACAGGAATTTCTTTTGATCGAATACCTTTATTTGTCTGATCAGTA
GTTATTACAGCTTTACTATTACTTTTATCTTTACCTGTATTAGCTGGAGCTATTACTATATTATTAACAG
ATCGTAATTTAAATACATCATTTTTTGATCCCGCTGGAGGAGGAGACCCAATTCTTTATCAACATTTATT
TTGATTTTTTGGACACCCT
>HQ702356.1 Glossina pallidipes haplotype 3 cytochrome oxidase subunit 1 gene
CCGAATAAATAATATAAGATTTTGACTTCTTCCTCCTGCTTTATCCCTTCTTCTAATAAGAAGTATAGTG
GAAAATGGAGCCGGGACAGGATGAACTGTATACCCTCCACTTTCCTCTATTATTGCTCATGGAGGAGCTT
CAGTTGATTTAGCTATTTTTTCGCTTCATTTAGCAGGTATTTCATCAATTTTAGGTGCAGTAAATTTTAT
TACTACTGTTATTAATATACGAGCAACAGGAATTTCTTTTGATCGAATACCTTTATTTGTCTGATCAGTA
GTTATTACAGCTTTACTATTACTTTTATCTTTACCTGTATTAGCTGGAGCTATTACTATATTATTAACAG
ATCGTAATTTAAATACATCATTTTTTGATCCCGCTGGAGGAGGAGACCCAATTCTTTATCAGCATTTATT
TTGATTTTTTGGACACCCT
>HQ702355.1 Glossina pallidipes haplotype 2 cytochrome oxidase subunit 1 gene
CCGAATAAATAATATAAGATTTTGACTTCTTCCTCCTGCTTTATCCCTTCTTCTAATAAGAAGTATAGTG
GAAAATGGAGCCGGGACAGGATGAACTGTATACCCTCCACTTTCCTCTATTATTGCTCATGGAGGAGCTT
CAGTTGATTTAGCTATTTTTTCGCTTCATTTAGCAGGTATTTCATCAATTTTAGGTGCAGTAAATTTTAT
TACTACTGTTATTAATATACGAGCAACAGGAATTTCTTTTGATCGAATACCTTTATTTGTCTGATCAGTA
GTTATTACAGCTTTACTATTACTTTTATCTTTGCCTGTATTAGCTGGAGCTATTACTATATTATTAACAG
ATCGTAATTTAAATACATCATTTTTTGATCCCGCTGGAGGAGGAGACCCAATTCTTTATCAGCATTTATT
TTGATTTTTTGGACACCCT
>HQ702354.1 Glossina pallidipes haplotype 1 cytochrome oxidase subunit 1 gene
CCGAATAAATAATATAAGATTTTGACTTCTTCCTCCTGCTTTATCCCTTCTTCTAATAAGAAGTATAGTG
GAAAATGGAGCCGGGACAGGATGAACTGTATACCCTCCACTTTCCTCTATTATTGCTCATGGAGGAGCTT
CAGTTGATTTAGCTATTTTTTCGCTTCATTTAGCAGGTATTTCATCAATTTTAGGTGCAGTAAATTTTAT
TACTACTGTTATTAATATACGAGCAACAGGAATTTCTTTTGATCGAATGCCTTTATTTGTCTGATCAGTA
GTTATTACAGCTTTACTATTACTTTTATCTTTACCTGTATTAGCTGGAGCTATTACTATATTATTAACAG
ATCGTAATTTAAATACATCATTTTTTGATCCCGCTGGAGGAGGAGACCCAATTCTTTATCAGCATTTATT
TTGATTTTTTGGACACCCT
>EU591845.1 Glossina pallidipes isolate Gpallid_3 cytochrome oxidase subunit 1 gene
GAAACCTTTGGTTCATTAGGTATAATTTACGCTATATTAGCTATTGGGTTATTAGGATTTATTGTATGAG
CACATCATATATTTACAGTCGGAATAGATGTTGATACCCGAGCTTATTTTACATCAGCTACAATAATTAT
TGCAGTTCCTACAGGAATCAAAATTTTTAGCTGATTAGCTACACTACACGGAACTCAAATTACATACTCT
CCTGCTATTCTATGAGCTCTTGGGTTTATTTTTTTATTTACAGTAGGAGGTTTAACAGGAGTAGTATTAG
CTAATTCATCAGTAGATATTATTTTACATGATACTTATTATGTTGTTGCTCATTTTCATTATGTTTTATC
AATAGGAGCAGTATTTGCTATTATAGCTGGATTTATTCATTGATATCCTTTATTTACAGGTTTAACTATA
AATTCATCTATATTAAAAAGTCAATTTATAGTAATATTTATTGGAGTAAATTTAACATTTTTCCCTCAAC
ATTTTTTAGGGTTAGCTGGAATACCTCGTCGTTATTCAGATTACCCAGATGCTTATACAACTTGAAACGT
AATTTCTACAATTGGATCTACTATTTCTTTACTAGGAATTCTATTCTTTTTTTTTATTATCT
>EU591823.1 Glossina pallidipes isolate Gpallid_2 cytochrome oxidase subunit 1 gene
GAAACCTTTGGTTCATTAGGTATAATTTACGCTATATTAGCTATTGGGTTATTAGGATTTATTGTATGAG
CACATCATATATTTACAGTCGGAATAGATGTTGATACCCGAGCTTATTTTACATCAGCTACAATAATTAT
TGCAGTTCCTACAGGAATCAAAATTTTTAGCTGATTAGCTACACTACACGGAACTCAAATTACATACTCT
CCTGCTATTCTGTGAGCTCTTGGGTTTATTTTTTTATTTACAGTAGGAGGTTTAACAGGAGTAGTATTAG
CTAATTCATCAGTAGATATTATTTTACATGATACTTATTATGTTGTTGCTCATTTTCATTATGTTTTATC
AATAGGAGCAGTATTTGCTATTATAGCTGGATTTATTCATTGATATCCTTTATTTACAGGTTTAACTATA
AACTCATCTATATTAAAAAGTCAATTTATAGTAATATTTATTGGGGTAAATTTAACATTTTTCCCTCAAC
ATTTTTTAGGGTTAGCTGGAATACCTCGTCGTTATTCAGATTACCCAGATGCTTATACAACTTGAAACGT
AATTTCTACAATTGGATCTACTATTTCTTTACTAGGAATTCTATTCTTTTTTTTTATTATCT
>MK120145.1 Glossina pallidipes isolate EthG80c3 cytochrome oxidase subunit 1 gene
GACTTCTTCCTCCTGCTTTGTCCCTTCTTCTAATAAGAAGTATAGTGGAAAATGGAGCCGGGACAGGATG
AACTGTATACCCTCCACTTTCCTCTATTATTGCTCATGGAGGAGCTTCAGTTGATTTAGCTATTTTTTCA
CTTCATTTAGCAGGTATTTCATCAATTTTAGGTGCAGTAAATTTTATTACCACTGTTATTAATATACGAG
CAACAGGAATTTCTTTTGATCGAATACCCTTATTTGTTTGATCAGTAGTTATTACAGCTTTACTATTACT
TTTATCTTTACCTGTATTAGCGGGAGCTATTACCATATTATTAACGGATCGTAATTTAAACACATCATTT
TTTGATCCCGCTGGAGGAGGAGATCCGATTCTTTATCAACATTTATTTTGATTTTTTGGACACCCT
>MK120144.1 Glossina pallidipes isolate EthG80c2 cytochrome oxidase subunit 1 gene
GACTTCTTCCTCCTGCTTTGTCCCTTCTTCTAATAAGAAGTATAGTGGAAAATGGAGCCGGGACAGGATG
AACTGTATACCCTCCACTTTCCTCTATTATTGCTCATGGAGGAGCTTCAGTTGATTTAGCTATTTTTTCA
CTTCATTTAGCAGGTATTTCATCAATTTTAGGTGCAGTAAATTTTATTACCACTGTTATTAATATACGAG
CAACAGGAATTTCTTTTGATCGAATACCCTTATTTGTTTGATCAGTAGTTATTACAGCTTTACTATTACT
TTTATCTTTACCTGTATTAGCGGGAGCTATTACCATATTATTAACGGATCGTAATTTAAACACATCATTT
TTTGATCCCGCTGGAGGAGGAGATCCGATTCTTTATCAACATTTATTTTGATTTTTTGGACACCCT
>MK120143.1 Glossina pallidipes isolate EthG80c1 cytochrome oxidase subunit 1 gene
GACTTCTTCCTCCTGCTTTGTCCCTTCTTCTAATAAGAAGTATAGTGGAAAATGGAGCCGGGACAGGATG
AACTGTATACCCTCCACTTTCCTCTATTATTGCTCATGGAGGAGCTTCAGTTGATTTAGCTATTTTTTCA
CTTCATTTAGCAGGTATTTCATCAATTTTAGGTGCAGTAAATTTTATTACCACTGTTATTAATATACGAG
CAACAGGAATTTCTTTTGATCGAATACCCTTATTTGTTTGATCAGTAGTTATTACAGCTTTACTATTACT
TTTATCTTTACCTGTATTAGCGGGAGCTATTACCATATTATTAACGGATCGTAATTTAAACACATCATTT
TTTGATCCCGCTGGAGGAGGAGATCCGATTCTTTATCAACATTTATTTTGATTTTTTGGACACCCT
>MK120142.1 Glossina pallidipes isolate EthG36c3 cytochrome oxidase subunit 1 gene
GACTTCTTCCTCCTGCTTTGTCCCTTCTTTTAATAAGAAGTATAGTGGAAAATGGAGCCGGGACAGGATG
AACTGTATACCCTCCACTTTCCTCTATTATTGCTCATGGAGGAGCTTCAGTTGATTTAGCTATTTTTTCA
CTTCATTTAGCAGGTATTTCATCAATTTTAGGTGCAGTAAATTTTATTACCACTGTTATTAATATACGAG
CAACAGGAATTTCTTTTGATCGAATACCCTTATTTGTTTGATCGGTAGTTATTACAGCTTTACTATTACT
TTTATCTTTACCTGTATTAGCGGGGGCTATTACCATATTATTAACGGATCGTAATTTAAACACATCATTT
TTTGATCCCGCTGGAGGAGGGGATCCAATTCTTTATCAACATTTATTTTGATTTTTTGGACACCCT
>MK120141.1 Glossina pallidipes isolate EthG7c3 cytochrome oxidase subunit 1 gene
GACTTCTTCCTCCTGCTTTGTCCCTTCTTCTAATAAGAAGTATAGTGGAAAATGGAGCCGGGACAGGATG
AACTGTATACCCTCCACTTTCCTCTATTATTGCTCATGGAGGAGCTTCAGTTGATTTAGCTATTTTTTCA
CTTCATTTAGCAGGTATTTCATCAATTTTAGGTGCAGTAAATTTTATTACCACTGTTATTAATATACGAG
CAACAGGAATTTCTTTTGATCGAATACCCTTATTTGTTTGATCAGTAGTTATTACAGCTTTACTATTACT
TTTATCTTTACCTGTATTAGCGGGAGCTATTACCATATTATTAACGGATCGTAATTTAAATACATCATTT
TTTGATCCCGCTGGAGGAGGAGATCCGATTCTTTATCAACATTTATTTTGATTTTTTGGACACCCT
>MK120139.1 Glossina pallidipes isolate EthG7c1 cytochrome oxidase subunit 1 gene
GACTTCTTCCTCCTGCTTTGTCCCTTCTTCTAATAAGAAGTATAGTGGAAAATGGAGCCGGGACAGGATG
AACTGTATACCCTCCACTTTCCTCTATTATTGCTCATGGAGGAGCTTCAGTTGATTTAGCTATTTTTTCA
CTTCATTTAGCAGGTATTTCATCAATTTTAGGTGCAGTAAATTTTATTACCACTGTTATTAATATACGAG
CAACAGGAATTTCTTTTGATCGAATACCCTTATTTGTTTGATCAGTAGTTATTACAGCTTTACTATTACT
TTTATCTTTACCTGTATTAGCGGGAGCTATTACCATATTATTAACGGATCGTAATTTAAATACATCATTT
TTTGATCCCGCTGGAGGAGGAGATCCGATTCTTTATCAACATTTATTTTGATTTTTTGGACACCCT
>MK120138.1 Glossina pallidipes isolate EthG100 cytochrome oxidase subunit 1 gene
TTTGGTTCATTAGGTATAATTTATGCTATATTAGCTATTGGGTTATTAGGATTTATTGTATGAGCACATC
ATATATTTACAGTCGGAATAGATGTTGATACCCGAGCTTATTTTACATCAGCTACAATAATTATTGCAGT
TCCTACAGGAATCAAAATTTTTAGTTGATTAGCTACCCTACACGGAACTCAAATTACATACTCTCCTACT
ATTCTATGGGCTCTTGGGTTTATTTTTTTATTTACAGTAGGAGGTTTAACAGGAGTAGTATTAGCTAATT
CATCAGTAGATATTATTTTACATGATACTTATTATGTTGTTGCTCATTTTCATTATGTTTTATCAATAGG
AGCAGTATTTGCTATTATAGCCGGATTTATTCATTGGTATCCTTTATTTACAGGTTTAACTATAAATTCA
TCTATATTAAAAAGTCAATTTATAGTAATATTTATTGGGGTAAATTTAACATTTTTCCCTCAACATTTTT
TAGGGTTAGCTGGAATACCTCGTCGTTATTCAGATTACCCAGACGCTTATACAACTTGAAACGTAATTTC
TACAATTGGATCTACTATTTCTTTACTAGGAATTCTATTCTTTTTTTTTATTATCT
>MK120137.1 Glossina pallidipes isolate EthG89 cytochrome oxidase subunit 1 gene
TTTGGTTCATTAGGTATAATTTATGCTATATTAGCTATTGGGTTATTAGGATTTATTGTATGAGCACATC
ATATATTTACAGTCGGAATAGATGTTGATACCCGAGCTTATTTTACATCAGCTACAATAATTATTGCAGT
TCCTACAGGAATCAAAATTTTTAGTTGATTAGCTACCCTACACGGAACTCAAATTACATACTCTCCTACT
ATTCTATGGGCTCTTGGGTTTATTTTTTTATTTACAGTAGGAGGTTTAACAGGAGTAGTATTAGCTAATT
CATCAGTAGATATTATTTTACATGATACTTATTATGTTGTTGCTCATTTTCATTATGTTTTATCAATAGG
AGCAGTATTTGCTATTATAGCTGGATTTATTCATTGGTATCCTTTATTTACAGGTTTAACTATAAATTCA
TCTATATTAAAAAGTCAATTTATAGTAATATTTATTGGGGTAAATTTAACATTTTTCCCTCAACATTTTT
TAGGGTTAGCTGGAATACCTCGTCGTTATTCAGATTACCCAGACGCTTATACAACTTGAAACGTAATTTC
TACAATTGGATCTACTATTTCTTTACTAGGAATTCTATTCTTTTTTTTTATTATCT
>MK120136.1 Glossina pallidipes isolate EthG88 cytochrome oxidase subunit 1 gene
TTTGGTTCATTAGGTATAATTTATGCTATATTAGCTATTGGGTTATTAGGATTTATTGTATGAGCACATC
ATATATTTACAGTCGGAATAGATGTTGATACCCGAGCTTATTTTACATCAGCTACAATAATTATTGCAGT
TCCTACAGGAATCAAAATTTTTAGTTGATTAGCTACCCTACACGGAACTCAAATTACATACTCTCCTACT
ATTCTATGGGCTCTTGGGTTTATTTTTTTATTTACAGTAGGAGGTTTAACAGGAGTAGTATTAGCTAATT
CATCAGTAGATATTATTTTACATGATACTTATTATGTTGTTGCTCATTTTCATTATGTTTTATCAATAGG
AGCAGTATTTGCTATTATAGCTGGATTTATTCATTGGTATCCTTTATTTACAGGTTTAACTATAAATTCA
TCTATATTAAAAAGTCAATTTATAGTAATATTTATTGGGGTAAATTTAACATTTTTCCCTCAACATTTTT
TAGGGTTAGCTGGAATACCTCGTCGTTATTCAGATTACCCAGATGCTTATACAACTTGAAACGTAATTTC
TACAATTGGATCTACTATTTCTTTACTAGGAATTCTATTCTTTTTTTTTATTATCT
>MK120135.1 Glossina pallidipes isolate EthG71 cytochrome oxidase subunit 1 gene
TTTGGGTCTTTAGGTATAATTTACGCTATATTAGCTATTGGATTATTAGGATTTATTGTATGAGCACATC
ATATATTTACAGTCGGAATAGATGTTGATACCCGAGCTTATTTTACATCAGCTACAATAATTATTGCAGT
TCCTACAGGAATCAAAATTTTTAGTTGATTAGCTACCCTACACGGAACTCAAATTACATACTCTCCTACT
ATTCTATGGGCTCTTGGGTTTATTTTTTTATTTACAGTAGGAGGTTTAACAGGAGTAGTATTAGCTAATT
CATCAGTAGATATTATTTTACATGATACTTATTATGTTGTCGCTCATTTTCATTATGTTTTATCAATAGG
AGCAGTATTTGCTATTATAGCGGGATTTATTCATTGGTATCCTTTATTTACAGGTTTAACTATAAATTCA
TCTATATTAAAAAGTCAATTTATAGTAATATTTATTGGGGTAAATTTAACATTTTTCCCTCAACATTTTT
TAGGGTTAGCTGGAATACCTCGTCGTTATTCAGATTACCCAGATGCTTATACAACTTGAAACGTAATTTC
TACAATTGGATCTACTATTTCTTTACTAGGAATTCTATTCTTTTTTTTTATTATCT
>MK120134.1 Glossina pallidipes isolate EthG64 cytochrome oxidase subunit 1 gene
TTTGGGTCTTTAGGAATAATTTATGCTATATTAGCTATTGGATTATTAGGATTTATTGTATGAGCCCATC
ATATATTTACAGTCGGAATAGATGTTGATACCCGAGCTTATTTTACATCAGCTACAATAAATATTGCAGT
TCCTACAGGAATCAAAATTTTTAGTTGATTAGCTACCCTACACGGAACTCAAATTACATACTCTCCTACT
ATTCTATGGGCTCTTGGGTTTATTTTTTTATTTACAGTAGGAGGTTTAACAGGAGTAGTATTAGCTAATT
CATCAGTAGATATTATTTTACATGATACTTATTATGTTGTCGCTCACTTTCATTATGTTTTATCAATAGG
AGCAGTATTTGCTATTATAGCTGGATTTATTCATTGGTATCCTTTATTTACAGGTTTAACTATAAATTCA
TCTATATTAAAAAGTCAATTTATAGTAATATTTATTGGGGTAAATTTAACATTTTTCCCTCAACATTTTT
TAGGGTTAGCTGGAATACCTCGTCGTTATTCAGATTACCCAGATGCTTATACAACTTGAAACGTAATTTC
TACAATTGGATCTACTATTTCTTTACTAGGAATTCTATTCTTTTTTTTTATTATCT
>MK120133.1 Glossina pallidipes isolate EthG52 cytochrome oxidase subunit 1 gene
TTTGGGTCATTAGGTATAATTTATGCTATATTAGCTATTGGGTTATTAGGATTTATTGTATGAGCACATC
ATATATTTACAGTCGGAATAGATGTTGATACCCGAGCTTATTTTACATCAGCTACAATAATTATTGCAGT
TCCTACAGGAATCAAAATTTTTAGTTGATTAGCTACCCTACACGGAACTCAAATTACATACTCTCCTACT
ATTCTATGGGCTCTTGGGTTTATTTTTTTATTTACAGTAGGAGGTTTAACAGGAGTAGTATTAGCTAATT
CATCAGTAGATATTATTTTACATGATACTTATTATGTTGTTGCTCATTTTCATTATGTTTTATCAATAGG
AGCAGTATTTGCTATTATAGCTGGATTTATTCATTGGTATCCTTTATTTACAGGTTTAACTATAAATTCA
TCTATATTAAAAAGTCAATTTATAGTAATATTTATTGGGGTAAATTTAACATTTTTCCCTCAACATTTTT
TAGGGTTAGCTGGAATACCTCGTCGTTATTCAGATTACCCAGATGCTTATACAACTTGAAACGTAATTTC
TACAATTGGATCTACTATTTCTTTACTAGGAATTCTATTCTTTTTTTTTATTATCT
>MK120132.1 Glossina pallidipes isolate EthG40 cytochrome oxidase subunit 1 gene
TTTGCGTCTTTAGGAAGAATTTACGCTATATTAGCTATTGGATTATTAGGATTTATTGTATGAGCACATC
ATATATTTACAGTCGGAATAGATGTTGATACCCGAGCTTATTTTACATCAGCTACAATAATTATTGCAGT
TCCTACAGGAATCAAAATTTTTAGTTGATTAGCTACCTTACACGGAACTCAAATTACATACTCTCCTACT
ATTCTATGGGCTCTTGGGTTTATTTTTTTATTTACAGTAGGAGGTTTAACAGGAGTAGTATTAGCTAATT
CATCAGTAGATATTATTTTACATGATACTTATTATGTTGTTGCTCATTTTCATTATGTTTTATCAATAGG
AGCAGTATTTGCTATTATAGCTGGATTTATTCATTGGTATCCTTTATTTACAGGTTTAACTATAAATTCA
TCTATATTAAAAAGTCAATTTATAGTAATATTTATTGGGGTAAATTTAACATTTTTCCCTCAACATTTTT
TAGGGTTAGCTGGAATACCTCGTCGTTATTCAGATTACCCAGATGCTTATACAACTTGAAACGTAATTTC
TACAATTGGATCTACTATTTCTTTACTAGGAATTCTATTCTTTTTTTTTATTATCT
>MK120131.1 Glossina pallidipes isolate EthG35 cytochrome oxidase subunit 1 gene
TTTGGTTCTTTAGGTATAATTTATGCTATATTAGCTATTGGATTATTAGGATTTATTGTATGAGCACATC
ATATATTTACAGTCGGAATAGATGTTGATACCCGAGCTTATTTTACATCAGCTACAATAATTATTGCAGT
TCCTACAGGAATCAAAATTTTTAGTTGATTAGCTACCCTACACGGAACTCAAATTACATACTCTCCTACT
ATTCTATGGGCTCTTGGGTTTATTTTTTTATTTACAGTAGGAGGTTTAACAGGAGTAGTATTAGCTAATT
CATCAGTAGATATTATTTTACATGATACTTATTATGTTGTTGCTCATTTTCATTATGTTTTATCAATAGG
AGCAGTATTTGCTATTATAGCTGGATTTATTCATTGGTATCCTTTATTTACAGGTTTAACTATAAATTCA
TCTATATTAAAAAGTCAATTTATAGTAATATTTATTGGGGTAAATTTAACATTTTTCCCTCAACATTTTT
TAGGGTTAGCTGGAATACCTCGTCGTTATTCAGATTACCCAGATGCTTATACAACTTGAAACGTAATTTC
TACAATTGGATCTACTATTTCTTTACTAGGAATTCTATTCTTTTTTTTTATTATCT
>MK120130.1 Glossina pallidipes isolate EthG27 cytochrome oxidase subunit 1 gene
TTTGGTTCTTTAGGTATAATTTACGCTATATTAGCTATTGGATTATTAGGATTTATTGTATGAGCACATC
ATATATTTACAGTCGGAATAGATGTTGATACCCGAGCTTATTTTACATCAGCTACAATAATTATTGCAGT
TCCTACAGGAATCAAAATTTTTAGTTGATTAGCTACCTTACACGGAACTCAAATTACATACTCTCCTACT
ATTCTATGGGCTCTTGGGTTTATTTTTTTATTTACAGTAGGAGGTTTAACAGGAGTAGTATTAGCTAATT
CATCAGTAGATATTATTTTACATGATACTTATTATGTTGTTGCTCATTTTCATTATGTTTTATCAATAGG
AGCAGTATTTGCTATTATAGCTGGATTTATTCATTGGTATCCTTTATTTACAGGTTTAACTATAAATTCA
TCTATATTAAAAAGTCAATTTATAGTAATATTTATTGGGGTAAATTTAACATTTTTCCCTCAACATTTTT
TAGGATTAGCTGGAATACCTCGTCGTTATTCAGATTACCCAGATGCTTATACAACTTGAAACGTAATTTC
TACAATTGGATCTACTATTTCTTTACTAGGAATTCTATTCTTTTTTTTTATTATCT
>MK120129.1 Glossina pallidipes isolate EthG24 cytochrome oxidase subunit 1 gene
TTTGGTTCATTAGGTATAATTTATGCTATATTAGCTATTGGGTTATTAGGATTTATTGTATGAGCACATC
ATATATTTACAGTCAAAATAGATGTTGATACCCGAGCTTATTTTACATCAGCTACAATAATTATTGCAGT
TCCTACAGGAATCAAAATTTTTAGTTGATTAGCTACCCTACACGGAACTCAAATTACATACTCTCCTACT
ATTCTATGGGCTCTTGGGTTTATTTTTTTATTTACAGTAGGAGGTTTAACAGGAGTAGTATTAGCTAATT
CATCAGTAGATATTATTTTACATGATACTTATTATGTTGTTGCTCATTTTCATTATGTTTTATCAATAGG
AGCAGTATTTGCTATTATAGCTGGATTTATTCATTGGTATCCTTTATTTACAGGTTTAACTATAAATTCA
TCTATATTAAAAAGTCAATTTATAGTAATATTTATTGGGGTAAATTTAACATTTTTCCCTCAACATTTTT
TAGGGTTAGCTGGAATACCTCGTCGTTATTCAGATTACCCAGATGCTTATACAACTTGAAACGTAATTTC
TACAATTGGATCTACTATTTCTTTACTAGGAATTCTATTCTTTTTTTTTATTATCT
>MK120128.1 Glossina pallidipes isolate EthG18 cytochrome oxidase subunit 1 gene
TTTGGGTCTTTAGGAATAATTTATGCTATATTAGCTATTGGATTATTAGGATTTATTGTATGAGCACATC
ATATATTTACAGTCAAAATAGATGTTGATACCCGAGCTTATTTTACATCAGCTACAATAATTATTGCAGT
TCCTACAGGAATCAAAATTTTTAGTTGATTAGCTACCCTACACGGAACTCAAATTACATACTCTCCTACT
ATTCTATGGGCTCTTGGGTTTATTTTTTTATTTACAGTAGGAGGTTTAACAGGAGTAGTATTAGCTAATT
CATCAGTAGATATTATTTTACATGATACTTATTATGTTGTTGCTCATTTTCATTATGTTTTATCAATAGG
AGCAGTATTTGCTATTATAGCTGGATTTATTCATTGGTATCCTTTATTTACAGGTTTAACTATAAATTCA
TCTATATTAAAAAGTCAATTTATAGTAATATTTATTGGAGTAAATTTAACATTTTTCCCTCAACATTTTT
TAGGGTTAGCTGGAATACCTCGTCGTTATTCAGATTACCCAGATGCTTATACAACTTGAAACGTAATTTC
TACAATTGGATCTACTATTTCTTTACTAGGAATTCTATTCTTTTTTTTTATTATCT
>MK120127.1 Glossina pallidipes isolate EthG10 cytochrome oxidase subunit 1 gene
TTTGGTTCATTAGGTATAATTTATGCTATATTAGCTATTGGGTTATTAGGATTTATTGTATGAGCACATC
ATATATTTACAGTCGGAATAGATGTTGATACCCGAGCTTATTTTACATCAGCTACAATAATTATTGCAGT
TCCTACAGGAATCAAAATTTTTAGTTGATTAGCTACCCTACACGGAACTCAAATTACATACTCTCCTACT
ATTCTATGGGCTCTTGGGTTTATTTTTTTATTTACAGTAGGAGGTTTAACAGGAGTAGTATTAGCTAATT
CATCAGTAGATATTATTTTACATGATACTTATTATGTTGTTGCTCATTTTCATTATGTTTTATCAATAGG
AGCAGTATTTGCTATTATAGCTGGATTTATTCATTGGTATCCTTTATTTACAGGTTTAACTATAAATTCA
TCTATATTAAAAAGTCAATTTATAGTAATATTTATTGGGGTAAATTTAACATTTTTCCCTCAACATTTTT
TAGGGTTAGCTGGAATACCTCGTCGTTATTCAGATTACCCAGATGCTTATACAACTTGAAACGTAATTTC
TACAATTGGATCTACTATTTCTTTACTAGGAATTCTATTCTTTTTTTTTATTATCT
>MK120126.1 Glossina pallidipes isolate EthG9 cytochrome oxidase subunit 1 gene
TTTGGTTCTTTAGGAATAATTTACGCTATATTAGCTATTGGATTATTAGGATTTATTGTATGAGCACATC
ATATATTTACAGTCGGAATAGATGTTGATACCCGAGCTTATTTTACATCAGCTACAATAATTATTGCAGT
TCCTACAGGAATCAAAATTTTTAGTTGATTAGCTACCTTACACGGAACTCAAATTACATACTCTCCTACT
ATTCTATGGGCTCTTGGGTTTATTTTTTTATTTACAGTAGGAGGTTTAACAGGAGTAGTATTAGCTAATT
CATCAGTAGATATTATTTTACATGATACTTATTATGTTGTTGCTCATTTTCATTATGTTTTATCAATAGG
AGCAGTATTTGCTATTATAGCGGGATTTATTCATTGGTATCCTTTATTTACAGGTTTAACTATAAATTCA
TCTATATTAAAAAGTCAATTTATAGTAATATTTATTGGGGTAAATTTAACATTTTTCCCTCAACATTTTT
TAGGGTTAGCTGGAATACCTCGTCGTTATTCAGATTACCCAGATGCTTATACAACTTGAAACGTAATTTC
TACAATTGGATCTACTATTTCTTTACTAGGAATTCTATTCTTTTTTTTTATTATCT
>MK120125.1 Glossina pallidipes isolate EthG8 cytochrome oxidase subunit 1 gene
CCTATATTAGCTATTGGGTTATTAGGATTTATTGTATGAGCACATCATATATTTACAGTCGGAATAGATG
TTGATACTCGAGCTTATTTTACATCAGCTACAATAATTATTGCAGTTCCTACAGGAATCAAAATTTTTAG
TTGATTAGCTACCCTACACGGAACTCAAATTACATACTCTCCTACTATTCTATGGGCTCTTGGATTTATT
TTTTTATTTACAGTAGGAGGTTTAACAGGAGTAGTATTAGCTAATTCATCAGTAGATATTATTTTACATG
ATACTTATTATGTTGTCGCTCACTTTCATTATGTTTTATCAATAGGAGCAGTATTTGCTATTATAGCTGG
ATTTATTCATTGGTATCCTTTATTTACAGGTTTAACTATAAATTCATCTATATTAAAAAGTCAATTTATA
GTAATATTTATTGGGGTAAATTTAACATTTTTCCCTCAACATTTTTTAGGGTTAGCTGGAATACCTCGTC
GTTATTCAGATTACCCAGACGCTTATACAACTTGAAACGTAATTTCTACAATTGGATCTACTATTTCTTT
ACTAGGAATTCTATTCTTTTTTTTTATTATCT
>EF531201.1 Glossina pallidipes cytochrome oxidase subunit 1 gene
GATCTGGGATAATTGGAACCTCATTAAGAATCTTAGTGCGTGCTGAACTAGGACACCCAGGAGCCTTAAT
TGGAGATGATCAAATTTATAACGTTATTGTTACAGCACATGCATTTATTATAATTTTTTTCATAGTAATA
CCTATTATAATTGGAGGATTTGGAAATTGATTAGTCCCTTTAATATTAGGAGCTCCCGATATAGCATTCC
CCCGAATAAATAATATAAGATTTTGACTTCTTCCTCCTGCTTTGTCCCTTCTTCTAATAAGAAGTATAGT
GGAAAATGGAGCCGGGACAGGATGAACTGTATACCCTCCACTTTCCTCTATTATTGCTCATGGAGGAGCT
TCAGTTGATTTAGCTATTTTTTCACTTCATTTAGCAGGTATTTCATCAATTTTAGGTGCAGTAAATTTTA
TTACCACTGTTATTAATATACGAGCAACAGGAATTTCTTTTGATCGAATGCCCTTATTTGTTTGATCAGT
AGTTATTACAGCTTTACTATTACTTTTATCTTTACCTGTATTAGCAGGGGCTATTACCATATTATTAACG
GATCGTAATTTAAACACATCATTTTTTGATCC
